# Supplementary material for: Investigating the Effects of Microclimate on Arboviral Kinetics in Aedes aegypti
Source: Pathogens. 2024 Dec 14;13(12):1105. doi: 10.3390/pathogens13121105 (PMC11728849; doi:10.3390/pathogens13121105)
Supplement: Supplementary file 1 [file pathogens-13-01105-s001.zip]

Archive with 1 entries (1 files):
- pathogens-3337794-supplementary.pdf
